# Supplementary material for: Influence of Bacterial Physiology on Processing of Selenite, Biogenesis of Nanomaterials and Their Thermodynamic Stability
Source: Molecules. 2019 Jul 11;24(14):2532. doi: 10.3390/molecules24142532 (PMC6681009; doi:10.3390/molecules24142532)
Supplement: Supplementary file 1 [file molecules-24-02532-s001.zip]

Archive with 9 entries (8 files):
- Figure S1.png
- __MACOSX/
- __MACOSX/._Figure S1.png
- Figure S2.png
- __MACOSX/._Figure S2.png
- Figure S3.png
- __MACOSX/._Figure S3.png
- Figure S4.png
- __MACOSX/._Figure S4.png
